# Supplementary material for: Monoclonal Antibodies Specific for SARS-CoV-2 Spike Protein Suitable for Multiple Applications for Current Variants of Concern
Source: Viruses. 2022 Dec 31;15(1):139. doi: 10.3390/v15010139 (PMC9863740; doi:10.3390/v15010139)
Supplement: Supplementary file 1 [file viruses-15-00139-s001.zip]

Archive with 1 entries (1 files):
- viruses-2019381-supplementary.pdf
